# Supplementary material for: Occurrence, Distribution, and Management of Aphid-Transmitted Viruses in Cucurbits in Spain
Source: Pathogens. 2023 Mar 7;12(3):422. doi: 10.3390/pathogens12030422 (PMC10057868; doi:10.3390/pathogens12030422)
Supplement: Supplementary file 1 [file pathogens-12-00422-s001.zip]

Archive with 1 entries (1 files):
- pathogens-2218294-supplementary.pdf
